# Supplementary material for: Expression of Core Hippo Pathway Proteins in Cervical Cancer and Their Association with Clinicopathologic Parameters
Source: Medicina (Kaunas). 2025 Nov 29;61(12):2134. doi: 10.3390/medicina61122134 (PMC12734526; doi:10.3390/medicina61122134)
Supplement: Supplementary file 1 [file medicina-61-02134-s001.zip]

Archive with 1 entries (1 files):
- medicina-3978546-supplementary.pdf
